# Supplementary material for: A short certificateless aggregate signature against coalition attacks
Source: PLoS One. 2018 Dec 12;13(12):e0205453. doi: 10.1371/journal.pone.0205453 (PMC6291108; doi:10.1371/journal.pone.0205453)
Supplement: S1 Data — (XLSX) [file pone.0205453.s001.xlsx]

## Sheet: Data
	Our CLAS scheme	Zhang et al.'s scheme [36]	Cheng et al.'s scheme [37]	Li et al.'s scheme [39]
	25.3339	49.6746	51.1641	90.5459
	Time cost of individual signature generation
