# Supplementary material for: A short certificateless aggregate signature against coalition attacks
Source: PLoS One. 2018 Dec 12;13(12):e0205453. doi: 10.1371/journal.pone.0205453 (PMC6291108; doi:10.1371/journal.pone.0205453)
Supplement: S2 Data — (XLSX) [file pone.0205453.s002.xlsx]

## Sheet: Data
		Comparison of communication cost
	Our CLAS scheme	Cheng et al.'s scheme [37]
1	128	256
2	128	384
3	128	512
4	128	640
5	128	768
