# Supplementary material for: A short certificateless aggregate signature against coalition attacks
Source: PLoS One. 2018 Dec 12;13(12):e0205453. doi: 10.1371/journal.pone.0205453 (PMC6291108; doi:10.1371/journal.pone.0205453)
Supplement: S3 Data — (XLSX) [file pone.0205453.s003.xlsx]

## Sheet: data
	Time cost of aggregate signature verification
	Our CLAS scheme	Zhang et al.'s scheme [36]	Cheng et al.'s scheme [37]	Li et al.'s scheme [39]
10	0.492134	0.9741	0.540624	0.888025
20	1.01531	1.97081	1.08017	1.77415
30	1.59195	2.96318	1.59441	2.62095
40	1.98874	3.91046	2.0674	3.45306
50	2.46409	4.81085	2.52959	4.23876
60	2.93685	5.76355	3.02612	5.05835
